# Supplementary material for: A CRISPR-Cas9 screen identifies EXO1 as a formaldehyde resistance gene
Source: Nat Commun. 2023 Jan 24;14:381. doi: 10.1038/s41467-023-35802-y (PMC9873647; doi:10.1038/s41467-023-35802-y)
Supplement: Supplementary file 5 — Supplementary Data 2 [file 41467_2023_35802_MOESM5_ESM.xlsx]

## Sheet: Figure 2d
Dunnett's multiple comparisons test between global means of each cell line
	P Value	Significativity
WT vs. KO7	<0,0001	****
WT vs. KO11	<0,0001	****
Dunnett's multiple comparisons test between cell lines for each FA concentration
	WT vs. KO7		WT vs. KO11
FA concentration	P Value	Significativity	P Value	Significativity
0	>0,9999	ns	>0,9999	ns
10	0.7132	ns	0.3882	ns
20	0.2175	ns	0.4628	ns
30	0.0002	***	<0,0001	****
40	<0,0001	****	<0,0001	****
50	<0,0001	****	<0,0001	****
60	<0,0001	****	<0,0001	****
70	<0,0001	****	<0,0001	****
80	0.1043	ns	0.0042	**
90	0.5154	ns	0.124	ns

## Sheet: Figure 2e
Dunnett's multiple comparisons test between global means of each cell line
	P Value	Significativity
WT + AAVS1 empty vector vs. KO11 + AAVS1 empty vector	<0,0001	****
WT + AAVS1 empty vector vs. KO11 + AAVS1 WT EXO1	0.3498	ns
Dunnett's multiple comparisons test between cell lines for each FA concentration
	WT + AAVS1 empty vector vs. KO11 + AAVS1 empty vector		WT + AAVS1 empty vector vs. KO11 + AAVS1 WT EXO1
FA concentration	P Value	Significativity	P Value	Significativity
0	>0,9999	ns	>0,9999	ns
15	0.9609	ns	0.8335	ns
30	0.4906	ns	0.9589	ns
45	0.0024	**	0.9345	ns
60	<0,0001	****	0.1437	ns

## Sheet: Figure 7a
Dunnett's multiple comparisons test between global means of each cell line
	P Value	Significativity
WT vs. KO7	<0,0001	****
WT vs. KO11	<0,0001	****
Dunnett's multiple comparisons test between cell lines for each MMC concentration
	WT vs. KO7		WT vs. KO11
MMC concentration	P Value	Significativity	P Value	Significativity
0	>0,9999	ns	>0,9999	ns
1	<0,0001	****	<0,0001	****
2	<0,0001	****	<0,0001	****
5	0.0044	**	<0,0001	****
10	0.5954	ns	0.0182	*

## Sheet: Figure 8c
Dunnett's multiple comparisons test between global means of each cell line
	P Value	Significativity
WT siCTL vs. WT siEXO1	0.0035	**
WT siCTL vs. FANCA-/- siCTL	<0,0001	****
WT siCTL vs. FANCA-/- siEXO1	<0,0001	****
WT siEXO1 vs. FANCA-/- siEXO1	<0,0001	****
FANCA-/- siCTL vs. FANCA-/- siEXO1	0.0013	**
Dunnett's multiple comparisons test: comparison to WT siCTL for each FA concentration
	WT siCTL vs. WT siEXO1		WT siCTL vs. FANCA-/- siCTL		WT siCTL vs. FANCA-/- siEXO1		WT siEXO1 vs. FANCA-/- siEXO1		FANCA-/- siCTL vs. FANCA-/- siEXO1
FA concentration	P Value	Significativity	P Value	Significativity	P Value	Significativity	P Value	Significativity	P Value	Significativity
0	ns	>0,9999	ns	>0,9999	ns	>0,9999	ns	>0,9999	ns	>0,9999
15	ns	0.9682	ns	0.0749	*	0.0261	**	0.0073	ns	0.9735
30	ns	0.4309	****	<0,0001	****	<0,0001	****	<0,0001	*	0.0311
45	**	0.0011	****	<0,0001	****	<0,0001	****	<0,0001	*	0.0267
60	*	0.0186	**	0.0079	****	<0,0001	*	0.0238	ns	0.0512

## Sheet: Figure 10a
Bonferroni's multiple comparisons test between cell lines for each FA concentration
	MEF EXO1 WT vs. MEF EXO1 KO
FA concentration	P Value	Significativity
0	>0,9999	ns
10	>0,9999	ns
20	0.5166	ns
30	<0,0001	****
40	<0,0001	****
50	0.0684	ns
60	>0,9999	ns
70	>0,9999	ns
80	>0,9999	ns
90	>0,9999	ns

## Sheet: Figure 10b
Bonferroni's multiple comparisons test between cell lines for each MMC concentration
	MEF EXO1 WT vs. MEF EXO1 KO
MMC concentration	P Value	Significativity
0	>0,9999	ns
5	>0,9999	ns
10	>0,9999	ns
15	0.0999	ns
20	0.0039	**
25	<0,0001	****
30	<0,0001	****
35	<0,0001	****
40	0.0009	***
50	0.014	*
